# Supplementary material for: Malnutrition leads to the progression of coronary artery calcification in hemodialysis patients
Source: PLoS One. 2023 Jan 13;18(1):e0280383. doi: 10.1371/journal.pone.0280383 (PMC9838858; doi:10.1371/journal.pone.0280383)
Supplement: S1 Raw data — (XLSX) [file pone.0280383.s001.xlsx]

## Sheet: HD-study-枝
Pt number	pre culprit data 1: Yes, 0; No	6-month follow-up non-culprit;1, culprit;2, none;0	Background only baseline;１, plus 6-month；２, no use;0	Target 1;RCA, 2;LAD, 3;LCX	imaging	Target artery of PCI 1; RCA, 2; LAD, 3; LCX	Culprit or non-culprit	HD terms(months)	sex 1;mam, 2; women	age	BH (cm)	BW (kg)	BMI	GNRI	Malnutrition of GNRI 1; Yes, 0; No	AC(cm)	TSF(mm)	AMC(cm)	AMA(cm2)	CC(cm)		SMI(Kg/m2)	Body fat percentage (%)	Muscle mass(kg)		TP	Alb	BUN	Cre	Ca	inPTH	P	Ca×P	T-cho	TG	LDL	CRP	Hb	WBC	Lymphocytes (%)	HbA1c		EF (%)		HT 1; yes, 0; No	DM 1; yes, 0; No	HL 1; yes, 0; No	CHF 1; yes, 0; No	History of cerebral infarction 1; yes, 0; No
1	1	2	2	2	OFDI	2	culprit	336	1	71	157	42.2	17.1	71.1263	1	17.5	4	21.5	21	25.3		5.7	3	35.3		5.8	2.6	28	3.05	8.9	159	3.6	32.04	135	46	69	4.75	9.2	4800	14	4.1		35		1	0	0	1	0
1	0	1	0	3	OFDI	2	non-culprit	336	1	71	157	42.2	17.1	71.1263	1	17.5	4	21.5	21	25.3		5.7	3	35.3		5.8	2.6	28	3.05	8.9	159	3.6	32.04	135	46	69	4.75	9.2	4800	14	4.1		35		1	0	0	1	0
2	1	0	1	1	OCT	1	culprit	180	0	83	145.9	45.2	21.2	86.3426	1	22.6	6	20.9	33.6	27.2		6.1	19.3	39.6		6.9	3.1	19	4.88	9.6	159	4.8	46.08	120	100	51	1.68	8.4	11100	10.7	4.8		30		1	0	0	0	1
2	0	0	0	1	OCT	1	non-culprit	180	0	83	145.9	45.2	21.2	86.3426	1	22.6	6	20.9	33.6	27.2		6.1	19.3	39.6		6.9	3.1	19	4.88	9.6	159	4.8	46.08	120	100	51	1.68	8.4	11100	10.7	4.8		30		1	0	0	0	1
2	0	0	0	2	OCT	1	non-culprit	180	0	83	145.9	45.2	21.2	86.3426	1	22.6	6	20.9	33.6	27.2		6.1	19.3	39.6		6.9	3.1	19	4.88	9.6	159	4.8	46.08	120	100	51	1.68	8.4	11100	10.7	4.8		30		1	0	0	0	1
2	0	0	0	3	OCT	1	non-culprit	180	0	83	145.9	45.2	21.2	86.3426	1	22.6	6	20.9	33.6	27.2		6.1	19.3	39.6		6.9	3.1	19	4.88	9.6	159	4.8	46.08	120	100	51	1.68	8.4	11100	10.7	4.8		30		1	0	0	0	1
3	1	2	2	1	OCT	1	culprit	18	1	74	157.1	55.8	22.6	102.397	0	23	12	19.2	29.4	28.9		5.3	30.3	32.8		7.5	4	35	7.34	9.8	93	4.8	47.04	194	175	114	0.07	11.1	6500	16.5	5.3		50		1	0	0	0	0
3	0	1	0	1	OCT	1	non-culprit	18	1	74	157.1	55.8	22.6	102.397	0	23	12	19.2	29.4	28.9		5.3	30.3	32.8		7.5	4	35	7.34	9.8	93	4.8	47.04	194	175	114	0.07	11.1	6500	16.5	5.3		50		1	0	0	0	0
4	1	2	2	2	OFDI	2	culprit	2	1	63	167.7	58.2	20.6	82.2274	1	24.2	8	21.7	37.4	28		6.4	20.4	42.5		5.8	2.9	38	4.99	8	214	4.8	38.4	156	100	88	2.19	12.7	7900	21	6.9		25		0	1	1	1	0
4	0	1	0	2	OFDI	0	non-culprit	2	1	63	167.7	58.2	20.6	82.2274	1	24.2	8	21.7	37.4	28		6.4	20.4	42.5		5.8	2.9	38	4.99	8	214	4.8	38.4	156	100	88	2.19	12.7	7900	21	6.9		25		0	1	1	1	0
4	0	1	0	1	OFDI	0	non-culprit	2	1	63	167.7	58.2	20.6	82.2274	1	24.2	8	21.7	37.4	28		6.4	20.4	42.5		5.8	2.9	38	4.99	8	214	4.8	38.4	156	100	88	2.19	12.7	7900	21	6.9		25		0	1	1	1	0
4	0	1	0	3	OFDI	0	non-culprit	2	1	63	167.7	58.2	20.6	82.2274	1	24.2	8	21.7	37.4	28		6.4	20.4	42.5		5.8	2.9	38	4.99	8	214	4.8	38.4	156	100	88	2.19	12.7	7900	21	6.9		25		0	1	1	1	0
5	1	0	2	2	OFDI	2	culprit	10	1	68	162.9	54.7	20.7	92.8399	0	23	8	20.5	33.4	28.3		6.2	10.6	40.4		6.1	3.6	25	4.83	7.7	285	3.7	28.49	136	94	72	0.09	11.9	4700	10.6	5.9		55		1	1	0	0	0
5	0	1	0	2	OFDI	2	non-culprit	10	1	68	162.9	54.7	20.7	92.8399	0	23	8	20.5	33.4	28.3		6.2	10.6	40.4		6.1	3.6	25	4.83	7.7	285	3.7	28.49	136	94	72	0.09	11.9	4700	10.6	5.9		55		1	1	0	0	0
6	1	2	2	2	OFDI	2	culprit	3	1	69	166.3	68.4	24.6	101.721	0	26	8	23.5	33.4	36		7.8	16.6	46.2		7	3.7	32	5.82	8.5	273	4.2	35.7	111	102	54	0.86	9.9	6500	17.9	7.2		60		1	1	0	0	0
6	0	1	0	2	OFDI	2	non-culprit	3	1	69	166.3	68.4	24.6	101.721	0	26	8	23.5	33.4	36		7.8	16.6	46.2		7	3.7	32	5.82	8.5	273	4.2	35.7	111	102	54	0.86	9.9	6500	17.9	7.2		60		1	1	0	0	0
7	0	1	2	2	OFDI	3	non-culprit	3	1	78	160.9	48.3	18.7	97.983	0	21.5	8	19	28.7	29.2		5.9	15.9	36.7		7.2	4.2	27	5.15	9.2	101	4.2	38.64	148	68	82	0.11	12.3	6000	12.5	4.6		35		1	0	0	1	0
7	1	2	0	1	OFDI	3	culprit	3	1	78	160.9	48.3	18.7	97.983	0	21.5	8	19	28.7	29.2		5.9	15.9	36.7		7.2	4.2	27	5.15	9.2	101	4.2	38.64	148	68	82	0.11	12.3	6000	12.5	4.6		35		1	0	0	1	0
7	0	1	0	1	OFDI	3	non-culprit	3	1	78	160.9	48.3	18.7	97.983	0	21.5	8	19	28.7	29.2		5.9	15.9	36.7		7.2	4.2	27	5.15	9.2	101	4.2	38.64	148	68	82	0.11	12.3	6000	12.5	4.6		35		1	0	0	1	0
7	1	2	0	3	OFDI	3	culprit	3	1	78	160.9	48.3	18.7	97.983	0	21.5	8	19	28.7	29.2		5.9	15.9	36.7		7.2	4.2	27	5.15	9.2	101	4.2	38.64	148	68	82	0.11	12.3	6000	12.5	4.6		35		1	0	0	1	0
8	0	0	1	1	OFDI	2	culprit	5	1	69	170	58.8	20.3	95.0597	0	25	8	22.5	40.3	30.5		7.1	12.3	46.9		7.1	3.8	37	6.86	8.2	182	5.4	44.28	114	108	62	0.32	11.7	8800	25.3	7.2		48		1	1	0	1	1
9	0	0	1	3	OFDI	3	culprit	14	1	69	156.8	53.6	21.8	102.37	0	22.5	8	20	31.8	27.8		5.9	24.4	38		7.8	4.1	31	7.2	9.3	98	4	37.2	118	144	61	0.11	11.7	6400	17	5.7		40		1	1	1	1	0
9	0	0	0	3	OFDI	3	non-culprit	14	1	69	156.8	53.6	21.8	102.37	0	22.5	8	20	31.8	27.8		5.9	24.4	38		7.8	4.1	31	7.2	9.3	98	4	37.2	118	144	61	0.11	11.7	6400	17	5.7		40		1	1	1	1	0
9	0	0	0	2	OFDI	3	non-culprit	14	1	69	156.8	53.6	21.8	102.37	0	22.5	8	20	31.8	27.8		5.9	24.4	38		7.8	4.1	31	7.2	9.3	98	4	37.2	118	144	61	0.11	11.7	6400	17	5.7		40		1	1	1	1	0
10	1	2	2	2	OFDI	2	culprit	88	1	78	161.2	49.2	15.9	88.2087	1	22.5	4	21.2	35.9	57.2		6	17.8	39.2		7.4	3.9	47	6.37	10.3	332	5.5	56.65	95	57	59	0.14	9.3	3700	20.7	4.8		40		1	1	0	0	1
10	0	1	0	1	OFDI	2	non-culprit	88	1	78	161.2	49.2	15.9	88.2087	1	22.5	4	21.2	35.9	57.2		6	17.8	39.2		7.4	3.9	47	6.37	10.3	332	5.5	56.65	95	57	59	0.14	9.3	3700	20.7	4.8		40		1	1	0	0	1
10	0	1	0	3	OFDI	3	non-culprit	88	1	78	161.2	49.2	15.9	88.2087	1	22.5	4	21.2	35.9	57.2		6	17.8	39.2		7.4	3.9	47	6.37	10.3	332	5.5	56.65	95	57	59	0.14	9.3	3700	20.7	4.8		40		1	1	0	0	1
11	1	2	2	2	OFDI	2	culprit	2	1	76	157.5	46.3	18.7	90.538	1	21.1	6	19.2	29.4	29.5		6.1	13.9	37.2		6.8	3.7	36	3.97	8.8	79	3.5	30.8	149	57	84	0.01	11.6	4000	16.6	5.7		50		1	0	0	0	0
11	0	1	0	2	OFDI	2	non-culprit	2	1	76	157.5	46.3	18.7	90.538	1	21.1	6	19.2	29.4	29.5		6.1	13.9	37.2		6.8	3.7	36	3.97	8.8	79	4.6	40.48	149	57	84	0.01	11.6	4000	16.6	5.7		50		1	0	0	0	0
11	0	1	0	3	OFDI	0	non-culprit	2	1	76	157.5	46.3	18.7	90.538	1	21.1	6	19.2	29.4	29.5		6.1	13.9	37.2		6.8	3.7	36	3.97	8.8	79	4.6	40.48	149	57	84	0.01	11.6	4000	16.6	5.7		50		1	0	0	0	0
12	1	2	2	3	OFDI	3	culprit	2	1	68	160.2	74.1	27	109.248	0	28	22	21.1	35.4	34		7.2	35.3	42.8		6.8	3.9	63	5.47	9.2	252	4.3	39.56	106	129	48	0.23	12.1	4500	15.5	6.6		50		1	1	1	0	1
12	0	1	0	2	OFDI	0	non-culprit	2	1	68	160.2	74.1	27	109.248	0	28	22	21.1	35.4	34		7.2	35.3	42.8		6.8	3.9	63	5.47	9.2	252	4.3	39.56	106	129	48	0.23	12.1	4500	15.5	6.6		50		1	1	1	0	1
13	1	0	2	1	OFDI	2	culprit	240	1	73	155	55.3	23	98.6885	0	24	6	22.1	38.9	31.3		7.5	16	44		7	3.7	43	8.34	9.1	38	3.4	30.94	146	47	87	0.17	10.4	4800	28.8	5.5		50		0	0	0	0	0
13	0	1	0	1	OFDI	2	non-culprit	240	1	73	155	55.3	23	98.6885	0	24	6	22.1	38.9	31.3		7.5	16	44		7	3.7	43	8.34	9.1	38	3.4	30.94	146	47	87	0.17	10.4	4800	28.8	5.5		50		0	0	0	0	0
13	1	2	0	2	OFDI	2	culprit	240	1	73	155	55.3	23	98.6885	0	24	6	22.1	38.9	31.3		7.5	16	44		7	3.7	43	8.34	9.1	38	3.4	30.94	146	47	87	0.17	10.4	4800	28.8	5.5		50		0	0	0	0	0
13	0	1	0	2	OFDI	2	non-culprit	240	1	73	155	55.3	23	98.6885	0	24	6	22.1	38.9	31.3		7.5	16	44		7	3.7	43	8.34	9.1	38	3.4	30.94	146	47	87	0.17	10.4	4800	28.8	5.5		50		0	0	0	0	0
13	0	1	0	3	OFDI	2	non-culprit	240	1	73	155	55.3	23	98.6885	0	24	6	22.1	38.9	31.3		7.5	16	44		7	3.7	43	8.34	9.1	38	3.4	30.94	146	47	87	0.17	10.4	4800	28.8	5.5		50		0	0	0	0	0
14	1	0	1	1	OFDI	1	culprit	1	0	70	150	44.4	15.8	74.6182	1	18.9	6	17	23.1	22.2		3.8	13.1	28.9		6	3	54	3.58	8.3	271	2.6	21.58	175	143	96	0.14	10.4	9600	10.5	6.1		20		1	1	1	1	0
14	0	0	0	2	OFDI	1	non-culprit	1	0	70	150	44.4	15.8	74.6182	1	18.9	6	17	23.1	22.2		3.8	13.1	28.9		6	3	54	3.58	8.3	271	2.6	21.58	175	143	96	0.14	10.4	9600	10.5	6.1		20		1	1	1	1	0
15	1	2	2	2	OCT	2	culprit	1	1	79	158.8	63.4	25.1	102.669	0	24	8	21.5	36.8	36.9		9.8	15	50.4		6.8	3.7	39	3.32	9	157	3.9	35.1	141	59	52	0.04	11.1	4900	20	5.5		35		1	0	0	1	0
15	0	1	0	2	OCT	2	non-culprit	1	1	79	158.8	63.4	25.1	102.669	0	24	8	21.5	36.8	36.9		9.8	15	50.4		6.8	3.7	39	3.32	9	157	3.9	35.1	141	59	52	0.04	11.1	4900	20	5.5		35		1	0	0	1	0
15	0	0	0	1	OCT	2	non-culprit	1	1	79	158.8	63.4	25.1	102.669	0	24	8	21.5	36.8	36.9		9.8	15	50.4		6.8	3.7	39	3.32	9	157	3.9	35.1	141	59	52	0.04	11.1	4900	20	5.5		35		1	0	0	1	0
15	0	0	0	3	OCT	2	non-culprit	1	1	79	158.8	63.4	25.1	102.669	0	24	8	21.5	36.8	36.9		9.8	15	50.4		6.8	3.7	39	3.32	9	157	3.9	35.1	141	59	52	0.04	11.1	4900	20	5.5		35		1	0	0	1	0
16	0	0	2	1	OFDI	1	culprit	55	1	63	166.5	80.65	29.1	117.696	0	22.7	6	21	33.6	30.2		6.2	19.4	41.6		7.3	4.2	41	7.91	9.1	58	5.8	52.78	116	44	52	0.08	11.8	9100	12.6	6.7		50		1	1	0	0	1
16	0	0	0	1	OFDI	0	non-culprit	55	1	63	166.5	80.65	29.1	117.696	0	22.7	6	21	33.6	30.2		6.2	19.4	41.6		7.3	4.2	41	7.91	9.1	58	5.8	52.78	116	44	52	0.08	11.8	9100	12.6	6.7		50		1	1	0	0	1
17	1	2	2	2	OFDI	2	culprit	84	1	73	165.7	49.3	18	92.1892	0	22	6	20.1	32.2	30.5		6	9.1	39		6.6	3.9	29	3.7	8.9	66	3.7	32.93	104	94	43	0.15	11.8	8800	19.6	6.9		55		1	1	1	0	0
17	0	1	0	3	OFDI	0	non-culprit	84	1	73	165.7	49.3	18	92.1892	0	22	6	20.1	32.2	30.5		6	9.1	39		6.6	3.9	29	3.7	8.9	66	3.7	32.93	104	94	43	0.15	11.8	8800	19.6	6.9		55		1	1	1	0	0
18	1	2	1	2	OFDI	2	culprit	2	1	81	163	53.6	20.2	90.4032	1	23	8	20.5	33.4	29.6		6.2	19	40.9		6.8	3.5	29	3.9	8.9	220	4.7	41.83	120	69	51	0.56	13.1	6600	25.7	6.3		29		1	1	1	1	0
19	1	0	1	2	OFDI	2	culprit	44	0	65	144.9	56.9	27.1	96.0368	0	24	6	22.1	38.9	29.5		5.1	41.1	32.1		6.6	3	28	4.58	10.2	14	5	51	169	143	96	1.11	11.7	9800	14.2	5.9		45		1	1	0	1	0
19	0	0	0	3	OFDI	0	non-culprit	44	0	65	144.9	56.9	27.1	96.0368	0	24	6	22.1	38.9	29.5		5.1	41.1	32.1		6.6	3	28	4.58	10.2	14	5	51	169	143	96	1.11	11.7	9800	14.2	5.9		45		1	1	0	1	0
20	1	2	2	1	OFDI	1	culprit	264	1	66	165	52.5	19.3	88.6973	1	25	8	22.5	40.3	30		6	23	39.6		5.9	3.5	56	9.14	9.3	119	5.4	50.22	113	158	59	0.09	13.4	9200	6.8	5.3		52		1	0	1	0	1
20	0	1	0	1	OFDI	1	non-culprit	264	1	66	165	52.5	19.3	88.6973	1	25	8	22.5	40.3	30		6	23	39.6		5.9	3.5	56	9.14	9.3	119	5.4	50.22	113	158	59	0.09	13.4	9200	6.8	5.3		52		1	0	1	0	1
20	0	0	0	2	OFDI	1	non-culprit	264	1	66	165	52.5	19.3	88.6973	1	25	8	22.5	40.3	30		6	23	39.6		5.9	3.5	56	9.14	9.3	119	5.4	50.22	113	158	59	0.09	13.4	9200	6.8	5.3		52		1	0	1	0	1
20	0	0	0	3	OFDI	1	non-culprit	264	1	66	165	52.5	19.3	88.6973	1	25	8	22.5	40.3	30		6	23	39.6		5.9	3.5	56	9.14	9.3	119	5.4	50.22	113	158	59	0.09	13.4	9200	6.8	5.3		52		1	0	1	0	1
21	1	2	2	2	OFDI	2	culprit	53	0	66	153.5	55.3	23.5	102.614	0	24.8	12	21.1	35.6	32		5.9	33.8	35.8		7.2	3.9	27	5.62	9.1	59	4	36.4	197	134	128	2.28	11.3	11300	11.2	6.9		47		1	1	1	1	0
21	0	1	0	3	OFDI	0	non-culprit	53	0	66	153.5	55.3	23.5	102.614	0	24.8	12	21.1	35.6	32		5.9	33.8	35.8		7.2	3.9	27	5.62	9.1	59	4	36.4	197	134	128	2.28	11.3	11300	11.2	6.9		47		1	1	1	1	0
22	1	0	1	1	OCT	2	culprit	84	0	69	150.4	52.5	23.2	96.0895	0	22.8	6	20.9	34.8	30		5.8	28.6	35.4		6.9	3.5	38	5.98	9.7	45	4.5	43.65	249	88	162	0.3	12.8	6000	11.7	6.4		35		0	1	0	0	0
23	0	0	1	2	OCT	2	culprit	288	1	76	166.2	55	19.9	92.8125	0	22	6	20.1	32.2	31.1		6.4	15.2	43		6.9	3.7	45	8.36	9.4	246	6.6	62.04	158	65	65	0.11	11.6	4400	19.5	5.1		25		1	0	0	0	0
24	1	0	2	2	OFDI	2	culprit	44	1	78	160.6	55.3	21.4	94.1667	0	24.9	6	23	42.2	31.1		7.4	20.9	42.6		6.2	3.6	27	6.14	9.3	135	2.7	25.11	169	94	103	0.01	10.6	3800	16.2	4.8		50		1	0	0	0	1
24	0	1	0	2	OFDI	0	non-culprit	44	1	78	160.6	55.3	21.4	94.1667	0	24.9	6	23	42.2	31.1		7.4	20.9	42.6		6.2	3.6	27	6.14	9.3	135	4.8	44.64	169	94	103	0.01	10.6	3800	16.2	4.8		50		1	0	0	0	1
24	0	1	0	1	OFDI	0	non-culprit	44	1	78	160.6	55.3	21.4	94.1667	0	24.9	6	23	42.2	31.1		7.4	20.9	42.6		6.2	3.6	27	6.14	9.3	135	4.8	44.64	169	94	103	0.01	10.6	3800	16.2	4.8		50		1	0	0	0	1
24	0	1	0	3	OFDI	0	non-culprit	44	1	78	160.6	55.3	21.4	94.1667	0	24.9	6	23	42.2	31.1		7.4	20.9	42.6		6.2	3.6	27	6.14	9.3	135	4.8	44.64	169	94	103	0.01	10.6	3800	16.2	4.8		50		1	0	0	0	1
25	1	0	1	2	OFDI	2	culprit	5	0	79	152.4	41.1	17.7	82.6865	1	20.5	6	18	25.8	27		6.4	18.2	42.1		7.3	3.3	19	3.26	9.7	91	2.1	20.37	166	53	85	0.18	11.4	4300	32.6	5.3		42		0	0	0	0	0
25	0	0	0	1	OFDI	0	non-culprit	5	0	79	152.4	41.1	17.7	82.6865	1	20.5	6	18	25.8	27		6.4	18.2	42.1		7.3	3.3	19	3.26	9.7	91	2.1	20.37	166	53	85	0.18	11.4	4300	32.6	5.3		42		0	0	0	0	0
26	1	2	2	2	OFDI	2	culprit	408	0	50	148	37	16.9	72.2362	1	19	6	17.1	23.3	24		6.2	18.4	40.8		6.5	2.7	59	7.6	10.9	44	6.5	70.85	152	98	80	1.2	11.3	6500	13.5	4.4		35		0	0	0	0	1
26	0	1	0	1	OFDI	0	non-culprit	408	0	50	148	37	16.9	72.2362	1	19	6	17.1	23.3	24		6.2	18.4	40.8		6.5	2.7	59	7.6	10.9	44	6.5	70.85	152	98	80	1.2	11.3	6500	13.5	4.4		35		0	0	0	0	1
27	1	0	1	2	OFDI	2	culprit	106	1	49	175.1	124	38.9	125.848	0	36.6	18	30.9	76.3	43.4		10.2	47	51.6		6.2	3.5	54	14.72	10.4	96	7.1	73.84	122	53	86	1.22	10.2	9500	13.5	6.3		45		1	1	0	1	0
27	0	0	0	1	OFDI	1	non-culprit	106	1	49	175.1	124	38.9	125.848	0	36.6	18	30.9	76.3	43.4		10.2	47	51.6		6.2	3.5	54	14.72	104	96	7.1	738.4	122	53	86	1.22	10.2	9500	13.5	6.3		45		1	1	0	1	0
28	1	0	2	3	OFDI	3	culprit	24	1	71	166.1	59.6	21.6	101.991	0	25.4	8	22.9	41.7	32.9		6.4	26.6	41.5		6.6	4.1	43	9.52	8.5	176	5.6	47.6	122	184	68	0.06	12.8	7200	23.1	5.3		55		1	0	1	0	0
28	0	1	0	3	OFDI	0	non-culprit	24	1	71	166.1	59.6	21.6	101.991	0	25.4	8	22.9	41.7	32.9		6.4	26.6	41.5		6.6	4.1	43	9.52	8.5	176	5.6	47.6	122	184	68	0.06	12.8	7200	23.1	5.3		55		1	0	1	0	0
28	0	1	0	2	OFDI	0	non-culprit	24	1	71	166.1	59.6	21.6	101.991	0	25.4	8	22.9	41.7	32.9		6.4	26.6	41.5		6.6	4.1	43	9.52	8.5	176	5.6	47.6	122	184	68	0.06	12.8	7200	23.1	5.3		55		1	0	1	0	0
29	1	2	1	3	OFDI	3	culprit	2	1	55	160.5	55.9	21.7	93.2464	0	23.5	6	21.6	37.2	34.7		7.3	17	42.4		6.6	3.5	21	4.68	8.8	359	3.9	34.32	100	117	42	0.07	11.3	7100	25.1	5.6		43		1	1	1	0	0
29	1	2	0	1	OFDI	3	culprit	2	1	55	160.5	55.9	21.7	93.2464	0	23.5	6	21.6	37.2	34.7		7.3	17	42.4		6.6	3.5	21	4.68	8.8	359	3.9	34.32	100	117	42	0.07	11.3	7100	25.1	5.6		43		1	1	1	0	0
30	1	0	1	2	OFDI	2	culprit	74	1	75	165.7	59.9	21.8	97.9029	0	22.4	6	20.5	33.5	24.6		6.7	21.8	44.5		6.5	3.8	31	6.56	8.9	80	4.9	43.61	155	94	69	0.28	10.6	4900	14.3	5.7		35		1	0	0	0	1
30	0	0	0	2	OFDI	0	non-culprit	74	1	75	165.7	59.9	21.8	97.9029	0	22.4	6	20.5	33.5	24.6		6.7	21.8	44.5		6.5	3.8	31	6.56	8.9	80	4.9	43.61	155	94	69	0.28	10.6	4900	14.3	5.7		35		1	0	0	0	1
31	1	0	1	2	OCT	2	culprit	193	1	63	162.5	67.2	24.5	105.999	0	26.8	8	24.3	47	32.8		6.9	33.3	42		6.4	4	35	7.54	9.2	126	5.6	51.52	94	77	32	0.17	12.6	7100	15.2	6.2		18		1	1	0	1	0
31	0	0	0	3	OCT	0	non-culprit	193	1	63	162.5	67.2	24.5	105.999	0	26.8	8	24.3	47	32.8		6.9	33.3	42		6.4	4	35	7.54	9.2	126	5.6	51.52	94	77	32	0.17	12.6	7100	15.2	6.2		18		1	1	0	1	0
32	1	0	1	2	OFDI	2	culprit	162	1	75	161	57.3	21.8	88.9689	1	22.5	8	20	31.8	28		7.3	16.8	40.8		6.9	3.2	17	6.26	10	33	2.1	21	176	100	116	2.36	13	6100	24.8	5		55		1	0	0	0	0
32	0	0	0	2	OFDI	0	non-culprit	162	1	75	161	57.3	21.8	88.9689	1	22.5	8	20	31.8	28		7.3	16.8	40.8		6.9	3.2	17	6.26	10	33	2.1	21	176	100	116	2.36	13	6100	24.8	5		55		1	0	0	0	0
32	0	0	0	3	OFDI	0	non-culprit	162	1	75	161	57.3	21.8	88.9689	1	22.5	8	20	31.8	28		7.3	16.8	40.8		6.9	3.2	17	6.26	10	33	2.1	21	176	100	116	2.36	13	6100	24.8	5		55		1	0	0	0	0
33	1	2	2	2	OFDI	2	culprit	63	1	61	164	69.3	25.7	115.718	0	27.8	8	25.3	50.9	32.7		8.2	22.5	51.6		7.4	4.5	33	5.73	9.7	101	5.4	52.38	241	332	159	0.26	14	13300	12.1	7.1		55		1	1	1	0	0
33	0	1	0	1	OFDI	0	non-culprit	63	1	61	164	69.3	25.7	115.718	0	27.8	8	25.3	50.9	32.7		8.2	22.5	51.6		7.4	4.5	33	5.73	9.7	101	5.4	52.38	241	332	159	0.26	14	13300	12.1	7.1		55		1	1	1	0	0
33	0	1	0	3	OFDI	0	non-culprit	63	1	61	164	69.3	25.7	115.718	0	27.8	8	25.3	50.9	32.7		8.2	22.5	51.6		7.4	4.5	33	5.73	9.7	101	5.4	52.38	241	332	159	0.26	14	13300	12.1	7.1		55		1	1	1	0	0
34	1	0	1	1	OFDI	1	culprit	45	1	67	159	62.55	25	102.479	0	22.5	8	21.9	38.2	32		6.6	19.6	44.2		7.2	3.7	24	5.35	10.4	217	3.6	37.44	122	71	52	0.93	10.8	4200	19.9	5.1		55		1	0	0	0	0
34	0	0	0	1	OFDI	1	non-culprit	45	1	67	159	62.55	25	102.479	0	22.5	8	21.9	38.2	32		6.6	19.6	44.2		7.2	3.7	24	5.35	104	217	3.6	374.4	122	71	52	0.93	10.8	4200	19.9	5.1		55		1	0	0	0	0
35	1	2	2	2	OCT	2	culprit	4	1	73	171.2	68.1	19.8	92.623	0	24.5	6	22.6	40.7	31.8		6.2	21.3	44		7.2	3.7	43	4.95	9.6	52	4	38.4	118	81	59	0.45	11.5	6900	21.7	7.1		55		1	1	1	0	0
35	0	1	0	2	OCT	2	non-culprit	4	1	73	171.2	68.1	19.8	92.623	0	24.5	6	22.6	40.7	31.8		6.2	21.3	44		7.2	3.7	43	4.95	9.6	52	4	38.4	118	81	59	0.45	11.5	6900	21.7	7.1		55		1	1	1	0	0
35	0	1	0	3	OCT	0	non-culprit	4	1	73	171.2	68.1	19.8	92.623	0	24.5	6	22.6	40.7	31.8		6.2	21.3	44		7.2	3.7	43	4.95	9.6	52	4	38.4	118	81	59	0.45	11.5	6900	21.7	7.1		55		1	1	1	0	0
36	1	2	2	2	OCT	2	culprit	2	1	53	158.6	49	19.5	90.5654	1	20.9	6	19	28.8	28.5		7.3	10.1	43.1		6.1	3.6	24	5.88	9.3	135	3.6	33.48	128	40	55	0.05	11.4	6400	23.3	5.6		30		1	1	1	0	1
36	0	1	0	1	OCT	2	non-culprit	2	1	53	158.6	49	19.5	90.5654	1	20.9	6	19	28.8	28.5		7.3	10.1	43.1		6.1	3.6	24	5.88	9.3	135	3.6	33.48	128	40	55	0.05	11.4	6400	23.3	5.6		30		1	1	1	0	1
36	0	1	0	3	OCT	2	non-culprit	2	1	53	158.6	49	19.5	90.5654	1	20.9	6	19	28.8	28.5		7.3	10.1	43.1		6.1	3.6	24	5.88	9.3	135	3.6	33.48	128	40	55	0.05	11.4	6400	23.3	5.6		30		1	1	1	0	1
36	0	1	0	3	OCT	2	non-culprit	2	1	53	158.6	49	19.5	90.5654	1	20.9	6	19	28.8	28.5		7.3	10.1	43.1		6.1	3.6	24	5.88	9.3	135	3.6	33.48	128	40	55	0.05	11.4	6400	23.3	5.6		30		1	1	1	0	1
37	1	2	2	2	OFDI	2	culprit	91	1	72	176	57.3	18.9	77.5161	1	27	8	24.5	47.7	32		6.1	21.5	42		7.1	2.8	18	7.15	10.7	53	5.6	59.92	111	69	56	3.1	11	8000	17	5.9		42		1	1	1	0	0
37	0	1	0	3	OFDI	0	non-culprit	91	1	72	176	57.3	18.9	77.5161	1	27	8	24.5	47.7	32		6.1	21.5	42		7.1	2.8	18	7.15	10.7	53	5.6	59.92	111	69	56	3.1	11	8000	17	5.9		42		1	1	1	0	0
38	1	2	2	2	OCT	2	culprit	1	1	76	171.8	65.2	21.6	82.6338	1	24.5	8	22	38.5	32		7.6	15.9	50.3		5.8	2.8	58	8.09	9.3	106	6.6	61.38	156	155	61	0.04	9.4	6300	16.4	6.4		38		1	1	0	0	1
38	0	1	0	2	OCT	2	non-culprit	1	1	76	171.8	65.2	21.6	82.6338	1	24.5	8	22	38.5	32		7.6	15.9	50.3		5.8	2.8	58	8.09	9.3	106	6.6	61.38	156	155	61	0.04	9.4	6300	16.4	6.4		38		1	1	0	0	1
38	1	2	0	1	OCT	1	culprit	1	1	76	171.8	65.2	21.6	82.6338	1	24.5	8	22	38.5	32		7.6	15.9	50.3		5.8	2.8	58	8.09	9.3	106	6.6	61.38	156	155	61	0.04	9.4	6300	16.4	6.4		38		1	1	0	0	1
38	0	1	0	1	OCT	0	non-culprit	1	1	76	171.8	65.2	21.6	82.6338	1	24.5	8	22	38.5	32		7.6	15.9	50.3		5.8	2.8	58	8.09	9.3	106	6.6	61.38	156	155	61	0.04	9.4	6300	16.4	6.4		38		1	1	0	0	1
38	0	1	0	3	OCT	2	non-culprit	1	1	76	171.8	65.2	21.6	82.6338	1	24.5	8	22	38.5	32		7.6	15.9	50.3		5.8	2.8	58	8.09	9.3	106	6.6	61.38	156	155	61	0.04	9.4	6300	16.4	6.4		38		1	1	0	0	1
39	1	0	1	2	OFDI	2	culprit	5	1	77	165.7	43.2	15.8	67.1732	1	19.5	8	17	23	21		6.6	20.6	42.4		6.4	2.5	28	3.36	10.3	57	3.6	37.08	127	77	80	1.82	9.8	10000	12.4	5.2		40		1	0	0	1	0
39	0	0	0	3	OFDI	0	non-culprit	5	1	77	165.7	43.2	15.8	67.1732	1	19.5	8	17	23	21		6.6	20.6	42.4		6.4	2.5	28	3.36	10.3	57	3.6	37.08	127	77	80	1.82	9.8	10000	12.4	5.2		40		1	0	0	1	0
40	1	2	2	2	OFDI	2	culprit	104	0	77	143.6	78.3	38.3	132.156	0	33.7	22	26.8	57.2	34.2		6.4	50.7	35.6		7.1	4	33	6.35	9.4	178	4.2	39.48	214	52	132	0.09	10.4	3600	35.1	6		55		1	1	1	1	1
40	0	0	0	1	OFDI	0	non-culprit	104	0	77	143.6	78.3	38.3	132.156	0	33.7	22	26.8	57.2	34.2		6.4	50.7	35.6		7.1	4	33	6.35	9.4	178	4.9	46.06	214	52	132	0.09	10.4	3600	35.1	6		55		1	1	1	1	1
40	0	1	0	3	OFDI	0	non-culprit	104	0	77	143.6	78.3	38.3	132.156	0	33.7	22	26.8	57.2	34.2		6.4	50.7	35.6		7.1	4	33	6.35	9.4	178	4.9	46.06	214	52	132	0.09	10.4	3600	35.1	6		55		1	1	1	1	1
41	1	0	1	2	OFDI	2	culprit	16	1	70	169.9	62.1	21.5	85.4223	1	27.2	6	25.3	51	32.8		6.5	22.2	46.2		6.7	3	56	8.27	9.4	70	5.4	50.76	123	106	54	1.05	10.7	9400	12.3	7.4		30		1	1	1	1	0
41	0	0	0	1	OFDI	0	non-culprit	16	1	70	169.9	62.1	21.5	85.4223	1	27.2	6	25.3	51	32.8		6.5	22.2	46.2		6.7	3	56	8.27	9.4	70	5.4	50.76	123	106	54	1.05	10.7	9400	12.3	7.4		30		1	1	1	1	0
[truncated: 70 more columns]
